# Supplementary material for: Photosynthesis, Anatomy, and Metabolism as a Tool for Assessing Physiological Modulation in Five Native Species of the Brazilian Atlantic Forest
Source: Plants (Basel). 2024 Jul 10;13(14):1906. doi: 10.3390/plants13141906 (PMC11280366; doi:10.3390/plants13141906)
Supplement: Supplementary file 1 [file plants-13-01906-s001.zip]

Archive with 7 entries (7 files):
- Supplementary Figure S1.tif
- Supplementary Figure S2.tif
- Supplementary Figure S3.tif
- Supplementary Figure S4.tif
- Supplementary Figure S5.tif
- Supplementary Figure S6.tif
- Supplementary Table S1.pdf
